# Supplementary material for: Myoblast-Derived Galectin 3 Impairs the Early Phases of Osteogenesis Affecting Notch and Akt Activity
Source: Biomolecules. 2024 Sep 30;14(10):1243. doi: 10.3390/biom14101243 (PMC11505649; doi:10.3390/biom14101243)
Supplement: Supplementary file 1 [file biomolecules-14-01243-s001.zip]

Archive with 2 entries (2 files):
- biomolecules-3137565-supplementary-figures and tables.pdf
- biomolecules-3137565-supplementary-file S1.pdf
